# Supplementary material for: An improved transcriptome annotation reveals asymmetric expression and distinct regulation patterns in allotetraploid common carp
Source: Commun Biol. 2024 Nov 20;7:1542. doi: 10.1038/s42003-024-07177-3 (PMC11579021; doi:10.1038/s42003-024-07177-3)
Supplement: Supplementary file 3 — Supplementary Data [file 42003_2024_7177_MOESM3_ESM.zip › Supplementary Data 1.xlsx]

## Sheet: Table S1
Table S1. Statistics of the SMRT sequencing reads
Library	Subreads number	CCS reads number	Mean Passes	Mean Length (bp)	Read Average Accuracy	Mapping ratio (%) *
1~2 K	806504	75436	7.24	2181	25.68	92.99
2~3 K	560768	67790	4.82	3288	22.99	91.27
3~6 K	441114	58561	4.08	4101	21.77	89.4
Total	1808386	201787	5.51	3110	24.12	91.38
*: CCS reads were polished with RNA-seq reads by Pilon v 1.23.

## Sheet: Table S2
Table S2. The number of protein-coding genes and isoforms with functional annotations in common carp
Database	Genes with function annotation		Isoforms with function annotation
	Number	Percent	Number	Percent
KOBAS	39356	0.7091	98916	0.7589
Swiss-Prot	39887	0.7186	100904	0.7741
Total annotated	43905	0.791	110497	0.8477

## Sheet: Table S3
Table S3. BUSCO evaluation of different annotations for common carp transcriptome
Annotation	Li et al. *	NCBI	This study
Complete BUSCOs (%)	3,345 (91.90%)	3,538 (97.2%)	3,595 (98.8%)
Complete and single-copy BUSCOs (%)	1,535 (42.17%)	668 (18.4%)	917 (25.2%)
Complete and duplicated BUSCOs (%)	1,810 (49.73%)	2870 (78.8%)	2,678 (73.6%)
Fragmented BUSCOs (%)	58 (1.59%)	30 (0.8%)	17 (0.5%)
Missing BUSCOs (%)	237 (6.51%)	72 (2.0%)	28 (0.7%)
Total BUSCOs in actinopterygii	3640	3640	3640
*: Annotation file from Li J-T, Wang Q, Huang Yang M-D, Li Q-S, Cui M-S, Dong Z-J, Wang H-W, Yu J-H, Zhao Y-J, Yang C-R et al., Parallel subgenome structure and divergent expression evolution of allo-tetraploid common carp and goldfish. Nature Genetics 2021, 53(10):1493-1503.

## Sheet: Table S4
Table S4. Statistics of the alignment of the annotated common carp protein sequences with the protein sequences of three related species
Query	Subject	Mapped protein	C. carpio	Subject species
C. carpio	P. guichenoti	Number	49298	19109
		Percent	0.8882	0.7862
	P. tetrazona	Number	47326	17888
		Percent	0.8527	0.8151
	D. rerio	Number	47818	20545
		Percent	0.8615	0.8131

## Sheet: Table S5
Table S5. Comparison of transcriptome characteristics between the annotations from this study and the NCBI reference gene model
	NCBI	This study
Total gene number	49826	61505
Protein-coding genes
Gene number	43518	55503
Median gene length (bp)	8446	7860
Average exon number per gene	11.44	12.27
Mean CDS length (bp)	2068	1572
Number of genes with multiple isoforms	15489	28460
Average isoform number per gene	1.89	2.4
Non-coding genes
Gene number	7340	7467
Median gene length (bp)	2917	4959
Average exon number per gene	5.51	6.85
Number of genes with multiple isoforms	1900	2100
Average isoform number per gene	1.7	2.44

## Sheet: Table S6
Table S6. Comparison of the number and proportion of genes with alternative splicing in the A and B subgenomes
Organs	Genes with alternative splicing in the A subgenome		Genes with alternative splicing in the B subgenome		P value *
	Number	Percent (%)	Number	Percent (%)
Brain	9898	39.15	10932	41.12	4.54e-06
Gill	9496	37.56	10917	41.07	2.99e-16
Heart	9065	35.85	10318	38.81	3.33e-12
Intestine	8885	35.14	10194	38.35	3.88e-14
Kidney	8947	35.38	10295	38.73	3.57e-15
Liver	9281	36.71	10318	38.81	7.73e-07
Muscle	8035	31.78	8645	32.52	0.0716
Skin	9149	36.18	10331	38.86	3.17e-10
Spleen	9025	35.69	10327	38.85	1.2e-13
*: Pearson's chi-squared test

## Sheet: Table S7
Table S7. Statistics on the effect of alternative splicing on the protein-coding sequences of 28,460 genes with multiple isoforms
Class	Total	A subgenome	B subgenome	Scaffolds
All isoforms encoded by identical proteins	2,748 (9.66%)	1,267 (9.79%)	1,361 (9.55%)	120 (9.49%)
Parts of isoforms encoded by different proteins	6,483 (22.78%)	2,930 (22.65%)	3,268 (22.92%)	285 (22.53%)
All isoforms encoded by different proteins	19,229 (67.57%)	8,740 (67.56%)	9,629 (67.53%)	860 (67.98%)
Total	28460	12937	14258	1265

## Sheet: Table S8
Table S8. Summary of GO terms enriched in 2,748 genes encoding identical proteins
Category	GO Name	GO ID	Q value*
Cellular Component	ribosomal subunit	GO:0044391	2.2e-09
Cellular Component	ribosome	GO:0005840	5.12e-09
Cellular Component	cytosolic ribosome	GO:0022626	2.5e-08
Molecular Function	structural constituent of ribosome	GO:0003735	3.07e-08
Cellular Component	large ribosomal subunit	GO:0015934	8.78e-05
Cellular Component	ribonucleoprotein complex	GO:1990904	0.000123
Cellular Component	cytosolic small ribosomal subunit	GO:0022627	0.000195
Cellular Component	cytosolic large ribosomal subunit	GO:0022625	0.000204
Cellular Component	small ribosomal subunit	GO:0015935	0.000215
Biological Process	peptide biosynthetic process	GO:0043043	0.0108
Cellular Component	organonitrogen compound biosynthetic process	GO:1901566	0.0109
Biological Process	polysome	GO:0005844	0.0141
Biological Process	amide biosynthetic process	GO:0043604	0.0153
Biological Process	translation	GO:0006412	0.0174
Biological Process	cytoplasmic translation	GO:0002181	0.0326
*: Q value was defined as P value corrected by the BH (Benjamini & Hochberg, 1995) method.

## Sheet: Table S9
Table S9. Genome distribution of target sites of lncRNAs in the A and B subgenomes
LncRNA	Target genomic DNA	Target pair number	CDS (%)	UTR (%)	Intron (%)	Promoter (%)	Downstream (%)	Intergenic (%)
Total	Total	11847546	0.02	0.66	29.01	31.79	0.09	38.43
A subgenome	A subgenome	3267596	0.02	1	26.64	32.16	0.19	39.99
A subgenome	B subgenome	3782980	0.02	0.35	31.97	31.74	0	35.92
A subgenome	Scaffolds	280746	0.01	0.76	18.18	28.48	0	52.56
B subgenome	A subgenome	1817018	0.02	1.02	26.54	32.18	0.18	40.06
B subgenome	B subgenome	2082668	0.03	0.38	31.81	31.64	0	36.14
B subgenome	Scaffolds	170352	0.01	0.67	17.47	29.43	0	52.42
Scaffolds	A subgenome	198606	0.06	1.07	27.25	32.14	0.18	39.3
Scaffolds	B subgenome	228458	0.04	0.41	32.56	31.41	0.01	35.57
Scaffolds	Scaffolds	19122	0.04	0.79	17.44	27.6	0	54.13

## Sheet: Table S10
Table S10. Statistics of the correlation between the expression levels of circRNAs and host genes in nine organs
Organs	Subgenome	r *	P *
Brain	A	0.1203	0.1629
	B	0.0362	0.634
Gill	A	0.1382	0.0401
	B	0.0593	0.3695
Heart	A	0.1034	0.2126
	B	0.0514	0.4774
Intestine	A	-0.082	0.3497
	B	0.1168	0.1477
Kidney	A	0.0129	0.8636
	B	0.0629	0.2558
Liver	A	-0.0323	0.676
	B	-0.014	0.8224
Muscle	A	0.0995	0.3649
	B	-0.0026	0.9713
Skin	A	-0.1417	0.1024
	B	0.0693	0.3434
Spleen	A	0.2201	0.0026
	B	0.0556	0.4098
*: The correlation coefficient (r) and P value were estimated with the Spearman rank correlation method.

[truncated: 3 more sheets: Table S11, Table S12, Table S13]
